# Supplementary material for: How accurately are subthalamic nucleus electrodes implanted relative to the ideal stimulation location for Parkinson’s disease?
Source: PLoS One. 2021 Jul 15;16(7):e0254504. doi: 10.1371/journal.pone.0254504 (PMC8282046; doi:10.1371/journal.pone.0254504)
Supplement: S1 Dataset — (XLSX) [file pone.0254504.s001.xlsx]

## Sheet: Sheet 1
PID	Gender (M/F)	Order of insertion	Required re-implantation (Y=Yes/N=No)	First Implant Side (L=Left/R=Right)	Number of microelectrode passes on first side	Number of microelectrode passes on second side	Intracerebral haemorrhage if present (first side or second side)	Left Euclidian distance to ideal target (mm)	Right Euclidian distance to ideal target (mm)	Reason excluded from analysis
P001	F	103	N	R	1	1		0.55844	1.60007
P002	M	104	N	L	1	1		1.77808	0.868216
P003	M	8	N	L	1	1		5.3559	3.80176
P004	F	84	N	L	1	1		1.37884	1.29213
P005	F	33	N	L	1	1		3.36498	1.17792
P006	M	19	N	L	1	1		1.68709	2.96918
P007	M	76	N	L	1	1		1.18154	1.24036
P008	M	50	N	R	1	2		3.51118	2.18753
P009	M	58	N	R	2	1		5.68777	1.29155
P010	F	75	N	L	1	2		1.31886	0.975707
P011	M	39	N	L	1	3		1.32131	1.62297
P012	M	43	N	L	1	1		0.347785	1.63643
P013	M	47	N	L	1	1		3.64511	0.424458
P014	F	89	N	L	1	1		1.64111	3.07253
P015	M	55	N	L	1	1		0.883905	2.22666
P016	F	61	N	R	1	1		0.130279	0.8939
P017	F	69	N	L	1	1		0.48041	0.575252
P018	M	90	N	R	1	1		0.679	0.593127
P019	F	73	N	L	1	1		1.27498	3.33823
P020	M	108	N	L	1	3		1.06235	3.07661
P021	M	100	N	R	1	3		2.07303	1.46231
P022	M	23	N	R	1	1	First side	0.66172	0.912841
P023	F	101	N	L	2	2		2.13239	3.89831
P024	F	115	N	L	1	1		4.48951	1.54259
P025	M	70	N	L	1	3		2.25449	5.40398
P026	F	12	N	L	1	1		1.42183	1.2881
P027	M	62	N	L	3	2		0.024256	0.256963
P028	M	109	N	L	1	1		2.68078	1.97814
P029	F	48	N	R	2	1		1.78678	0.646677
P030	F	65	N	L	1	1		1.16232	1.37721
P031	M	27	Y	L	1	1		3.13075	0.302688
P032	M	91	N	R	1	2		2.84113	2.49706
P033	F	66	N	R	1	1		0.327897	1.26932
P034	F	96	N	L	1	1		1.24499	0.559936
P035	M	92	N	R	2	1		0.363293	0.588037
P036	M	85	N	L	1	2		0.90282	1.31071
P037	M	77	N	L	1	1		1.11563	1.36509
P038	F	102	N	L	1	1		1.96666	3.07119
P039	F	34	N	L	1	1		2.33137	1.91872
P040	M	114	N	L	3	2		2.84229	1.31933
P041	M	112	N	L	1	1		1.99412	1.79752
P042	M	10	N	R	1	1		0.816553	1.10586
P043	F	35	N	L	1	1		1.51711	4.06688
P044	F	20	Y	L	3	1		3.13856	0.538514
P045	M	52	N	R	1	1		2.82003	2.39851
P046	M	87	N	L	1	NaN		0.868958	1.43708	Operative data incomplete
P047	M	105	N	R	2	1		0.65652	2.16927
P048	M	42	N	R	1	1		2.73276	2.51025
P049	M	26	N	L	2	2		0.407839	0.589967
P050	F	63	N	L	1	1		1.84806	1.892
P051	M	41	N	L	1	2		1.87865	5.50451
P052	F	106	N	L	2	1		1.36986	2.02912
P053	F	59	N	L	1	1		1.77016	0.808649
P054	M	64	N	L	1	1		2.10359	1.02515
P055	F	107	N	R	1	1		1.02417	1.17198
P056	M	16	N	L	1	1		2.56107	2.92343
P057	M	21	N	L	2	1		0.417608	1.79027
P058	M	1	N	R	1	2		2.35487	2.64529
P059	M	3	Y	R	3	1		3.72602	3.39794
P060	M	14	N	R	1	1		0.785977	1.85995
P061	M	95	N	R	1	4		1.77716	0.183238
P062	M	15	N	L	1	1		0.0927681	1.12937
P063	M	28	Y	R	1	1		2.00734	1.16097
P064	F	24	N	L	1	3		1.91428	2.30991
P065	M	88	N	L	1	1		0.807053	1.12202
P066	M	36	N	L	2	1		1.27769	1.79231
P067	F	29	Y	L	1	1	Second side	2.71795	1.88173
P068	M	2	N	R	1	1		1.88014	1.37672
P069	M	56	N	L	1	1		1.62571	1.76909
P070	M	80	N	R	1	1		1.71992	3.07395
P071	M	99	N	L	1	1		3.32551	4.68302
P072	F	83	N	R	1	2		0.882175	1.42674
P073	M	81	N	L	1	3		2.75184	2.36262
P074	M	44	N	L	1	1		2.64732	2.49217
P075	F	18	N	R	1	1		2.11075	1.87439
P076	M	93	N	R	2	1		0.933868	1.28261
P077	M	72	N	L	1	1		1.09941	1.42034
P078	F	17	N	L	1	1		1.65836	1.02882
P079	F	9	N	L	1	1		1.55684	0.970362
P080	F	7	N	R	1	1		3.28983	1.08266
P081	M	11	N	L	3	1		1.51519	1.44927
P082	F	4	N	L	1	1		2.75374	1.36877
P083	M	110	N	L	1	1		0.705468	3.26731
P084	M	45	N	R	2	1		0.646716	1.31892
P085	F	53	N	R	1	1		1.60824	1.76322
P086	M	60	N	L	1	1		1.11011	1.36479
P087	M	97	N	L	1	1		2.00422	1.02847
P088	M	98	N	L	1	1		3.46809	1.12213
P089	M	5	N	R	1	3		1.81181	1.92978
P090	M	111	N	R	1	1		0.849518	1.18651
P091	M	46	N	L	3	1		1.77501	2.17863
P092	F	49	N	L	1	1		1.5275	1.35659
P093	F	31	N	L	3	1		2.13824	1.67756
P094	M	86	N	L	1	2		0.603147	1.83533
P095	F	94	N	R	1	1		2.23304	2.53972
P096	M	68	N	L	1	1				No imaging data
P097	F	67	N	L	1	2		0.568227	1.87131
P098	M	71	N	L	1	2		0.580986	1.0801
P099	M	78	N	L	2	1		1.9321	0.81155
P100	F	113	N	R	1	1		1.53855	1.73633
P101	M	37	N	R	3	1		2.91808	2.1472
P102	M	54	N	R	1	1	First Side	1.89683	0.928931
P103	F	30	N	R	1	1		0.897059	2.13364
P104	M	32	N	L	1	1		0.981249	2.33036
P105	M	79	N	L	1	3		0.728739	0.877346
P106	M	51	N	L	1	1		0.471316	3.18029
P107	M	13	N	L	1	1		2.50957	2.28231
P108	M	57	N	L	1	2		2.87985	0.240089
P109	M	74	N	R	1	1		0.519593	1.68602
P110	M	40	N	R	1	1		1.14333	3.22278
P111	M	22	N	R	1	1				No imaging data
P112	F	6	N	L	1	3		2.52553	2.77749
P113	M	82	N	R	2	1		0.618093	2.21168
P114	M	116	N	R	2	2		1.70089	2.15854
P115	F	25	N	L	1	1		1.64014	1.52843
P116	F	38	N	L	1	1		0.779833	3.71803
